# Supplementary material for: COVID-19 vaccine hesitancy and refusal and associated factors in an adult population in Saskatchewan, Canada: Evidence from predictive modelling
Source: PLoS One. 2021 Nov 12;16(11):e0259513. doi: 10.1371/journal.pone.0259513 (PMC8589208; doi:10.1371/journal.pone.0259513)
Supplement: S2 File — (XLSX) [file pone.0259513.s003.xlsx]

## Sheet: Distribution of samples
S2 File: Geographical distribution of samples (weighted), Social Contour Survey
Region	North	Central	Regina	Saskatoon	South	Total
Vaccine intentions
Vaccine acceptance	1106.58	490.667	1549.98	3045.78	755.669	6948.68
vaccine refusal	191.968	140.51	153.843	265.521	179.223	931.065
Vaccine hesitancy	279.549	137.12	222.63	432.574	123.385	1195.26
Age
<=49	452.314	271.137	794.379	1743.11	318.923	3579.86
50-64	597.265	268.923	608.007	1157.56	381.098	3012.85
>=65	528.519	228.237	524.068	843.206	358.256	2482.28
Gender
Men	303.004	193.369	489.054	924.256	278.14	2187.82
women	1269.25	567.048	1409.93	2754.02	766.933	6767.18
Immigration status
Born in Canada	1403.77	653.41	1633.04	2999.34	933.052	7622.61
Born outside Canada; here >20 years	52.419	51.5782	90.5955	207.988	30.6647	433.245
Born outside Canada; here <20 years	17.268	18.1098	24.0503	106.703	3.01428	169.145
Indigenous status
No	1374.5	709.509	1711.66	3190.85	926.698	7913.22
Yes	98.9501	13.5891	36.0284	123.182	40.0335	311.783
Employment status
Employed	858.871	428.447	1132.93	2151.85	588.617	5160.71
Unemployed/retired	719.226	339.849	793.523	1592.03	469.66	3914.29
Fianancial security
Financially secured	1258.94	623.2	1624.71	3053.29	844.86	7404.99
Not financially security	319.158	145.097	301.748	690.588	213.417	1670.01
Household composition
Live alone	202.421	145.432	327.835	664.542	216.185	1556.41
Live with only adults	952.574	379.085	951.401	1900.42	573.523	4757
Live with only children	39.5929	15.0853	55.9126	114.519	32.2483	257.358
Live with both adults and children	383.51	228.694	591.307	1064.39	236.32	2504.22
Risk level of places visited
Low risk	100.387	27.6575	113.656	216.467	69.3136	527.481
Moderate risk	639.89	289.756	788.66	1451.15	363.534	3532.99
High risk	837.82	450.883	1024.14	2076.25	625.429	5014.53
Number of close contacts
Low risk	514.168	175.795	591.111	1229.21	311.245	2821.53
Moderate risk	454.224	219.414	556.705	1002.08	284.83	2517.26
High risk	424.2	256.179	509.372	1031.1	323.37	2544.22
Shopping for groceries
Low risk	85.1338	56.3558	104.947	280.832	25.5919	552.861
Moderate risk	1120.96	494	1313.84	2623.5	730.806	6283.11
High risk	357.103	210.928	458.245	754.311	282.445	2063.03
Extent of contact with others while working/volunteering
Low risk	828.59	421.797	1048.79	2119.52	555.457	4974.16
Moderate risk	267.652	108.149	346.223	571.707	179.59	1473.32
High risk	377.21	193.152	352.669	622.802	231.685	1777.52
Travel outside province since start of pandemic
Yes	651.746	266.044	669.281	1253.13	418.517	3258.72
No	760.584	431.401	970.259	1849.9	490.137	4502.28
Household density
More than one bedroom per person	243.064	152.962	323.652	667.102	138.014	1524.79
One bedroom per person	399.699	138.446	552.1	1180.91	274.112	2545.27
Less than one bedroom per person	935.334	476.889	1050.7	1895.86	646.151	5004.94
Face mask use
Compliant (all/most/some)	1085.97	549.647	1457.73	2746.78	745.865	6585.98
Not compliant (little/none)	316.424	148.346	209.793	429.626	190.826	1295.02
Social distancing
Compliant (all/most/some)	1326.06	622.677	1561.46	2974.12	806.289	7290.6
Not compliant (little/none)	83.3724	82.7762	104.104	197.446	130.697	598.395
Current health status
Poor/fair	436.496	158.815	442.221	825.766	221.122	2084.42
Good	482.753	247.763	703.71	1261.57	363.703	3059.5
Very good/ excellent	658.849	361.718	780.524	1656.54	473.452	3931.08
Being tested for COVID-19
Yes	315.036	179.514	473.703	708.369	257.271	1933.89
No	1256.21	587.347	1446.37	3028.05	798.134	7116.11
Prov. gov’t is taking steps needed to stop viral spread
Strongly/somewhat agree	941.668	411.142	822.541	1791.54	536.926	4503.82
Neither agree nor disagree	113.085	86.3447	111.078	311.605	133.77	755.882
Strongly/somewhat disagree	462.232	245.159	884.7	1429.69	329.513	3351.3
People around me follow public health recommendations
Strongly/somewhat agree	1051.56	453.867	1203.49	2458.07	684.612	5851.6
Neither agree nor disagree	67.9719	43.7728	84.5222	186.76	79.6279	462.655
Strongly/somewhat disagree	458.562	270.657	638.445	1099.05	294.036	2760.75
Threat of COVID-19 to community
Very/fairly small	625.431	357.819	426.837	833.468	503.44	2746.99
Very/fairly big	848.021	365.28	1320.85	2480.56	463.292	5478.01
Likelihood of becoming infected in next week
Not at all	1032.41	539.536	1207.55	2410.09	732.984	5922.57
Somewhat/fairly/very likely	441.041	183.563	540.139	903.94	233.747	2302.43
Anticipated consequences of infection
Would not get very sick at all	254.789	117.525	226.896	604.867	158.257	1362.34
Would develop mild to moderate disease	867.521	419.865	1043.48	1978.35	505.791	4815
Would get very sick	348.033	189.381	559.694	1011.15	336.438	2444.7
Likely to die	107.754	41.5258	96.3891	149.503	57.7908	452.963
Concern about spreading infection if infected
Very concerned	1161.72	549.874	1445.81	2675.14	727.762	6560.31
Somewhat concerned	213.123	101.112	187.696	410.726	129.062	1041.72
Slightly/hardly concerned at all	98.6061	72.1121	114.186	228.162	109.907	622.972
